# Supplementary material for: Baby Intensive Early Active Treatment (babiEAT): A Pilot Randomised Controlled Trial of Feeding Therapy for Infants with Cerebral Palsy and Oropharyngeal Dysphagia
Source: J Clin Med. 2023 Apr 3;12(7):2677. doi: 10.3390/jcm12072677 (PMC10095351; doi:10.3390/jcm12072677)
Supplement: Supplementary file 1 [file jcm-12-02677-s001.zip]

Archive with 2 entries (2 files):
- S1 Feeding Intervention Preference Questionnaire.pdf
- S2 babiEAT CONSORT-2010-Checklist 261222.doc
